# Supplementary material for: L-RNA aptamer-based CXCL12 inhibition combined with radiotherapy and bevacizumab in newly-diagnosed glioblastoma: expansion of the phase I/II GLORIA trial
Source: Nat Commun. 2026 Apr 8;17:3405. doi: 10.1038/s41467-026-71362-7 (PMC13068908; doi:10.1038/s41467-026-71362-7)
Supplement: Supplementary file 3 — Supplementary Data 1 [file 41467_2026_71362_MOESM3_ESM.xlsx]

## Sheet: Complete list
	Supplementary Data 1: Complete listing of adverse events
Treatment	Dose NOX-A12	Patient ID	Event	System Organ Class	AE due to PD	SAE	CTCAE Grade	DLT	Related to GBM	Related to irradiation	Related to NOX-A12	Related to BEV
RT+NOX-A12	200 mg/week	C1-001	Haemorrhagic diathesis	Blood and lymphatic system disorders	no	no	Grade 1	no	no	no	no	no			AE: adverse event
RT+NOX-A12	200 mg/week	C1-002	Tinnitus	Ear and labyrinth disorders	no	no	Grade 1	no	no	no	no	no			PD: progressive disease
RT+NOX-A12	200 mg/week	C1-003	Tinnitus	Ear and labyrinth disorders	yes	no	Grade 1	no	yes	no	no	no			SAE: serious adverse event
RT+NOX-A12	200 mg/week	C1-003	Vertigo	Ear and labyrinth disorders	no	no	Grade 1	no	yes	no	yes	no			CTCAE: Common Terminology Criteria for Adverse Events
RT+NOX-A12	200 mg/week	C1-003	Vertigo positional	Ear and labyrinth disorders	no	no	Grade 1	no	no	no	no	no			DLT: dose-limiting toxicities
RT+NOX-A12	200 mg/week	C1-001	Dry eye	Eye disorders	no	no	Grade 2	no	no	no	no	no			GBM: glioblastoma
RT+NOX-A12	200 mg/week	C1-001	Vision blurred	Eye disorders	no	no	Grade 2	no	no	no	no	no
RT+NOX-A12	200 mg/week	C1-002	Abdominal pain	Gastrointestinal disorders	no	no	Grade 1	no	no	no	no	no
RT+NOX-A12	200 mg/week	C1-001	Anal incontinence	Gastrointestinal disorders	no	no	Grade 1	no	no	no	no	no
RT+NOX-A12	200 mg/week	C1-003	Nausea	Gastrointestinal disorders	no	no	Grade 1	no	yes	yes	yes	no
RT+NOX-A12	200 mg/week	C1-003	Paraesthesia oral	Gastrointestinal disorders	no	no	Grade 1	no	yes	no	no	no
RT+NOX-A12	200 mg/week	C1-001	Disease progression	General disorders and administration site conditions	yes	yes	Grade 3	no	yes	no	no	no
RT+NOX-A12	200 mg/week	C1-001	Fatigue	General disorders and administration site conditions	no	no	Grade 1	no	no	yes	no	no
RT+NOX-A12	200 mg/week	C1-001	Fatigue	General disorders and administration site conditions	no	no	Grade 2	no	no	yes	no	no
RT+NOX-A12	200 mg/week	C1-002	Fatigue	General disorders and administration site conditions	no	no	Grade 1	no	yes	yes	yes	no
RT+NOX-A12	200 mg/week	C1-003	Fatigue	General disorders and administration site conditions	no	no	Grade 1	no	yes	no	no	no
RT+NOX-A12	200 mg/week	C1-003	Fatigue	General disorders and administration site conditions	no	no	Grade 1	no	yes	no	no	no
RT+NOX-A12	200 mg/week	C1-001	General physical health deterioration	General disorders and administration site conditions	no	no	Grade 2	no	no	no	no	no
RT+NOX-A12	200 mg/week	C1-001	Implant site extravasation	General disorders and administration site conditions	no	no	Grade 1	no	no	no	no	no
RT+NOX-A12	200 mg/week	C1-003	Implant site haemorrhage	General disorders and administration site conditions	no	no	Grade 1	no	no	no	no	no
RT+NOX-A12	200 mg/week	C1-003	Implant site haemorrhage	General disorders and administration site conditions	no	no	Grade 1	no	no	no	no	no
RT+NOX-A12	200 mg/week	C1-003	Implant site swelling	General disorders and administration site conditions	no	no	Grade 1	no	no	no	no	no
RT+NOX-A12	200 mg/week	C1-001	Influenza like illness	General disorders and administration site conditions	no	no	Grade 1	no	no	no	no	no
RT+NOX-A12	200 mg/week	C1-001	Pyrexia	General disorders and administration site conditions	no	no	Grade 1	no	no	no	no	no
RT+NOX-A12	200 mg/week	C1-002	Pyrexia	General disorders and administration site conditions	no	no	Grade 1	no	no	no	no	no
RT+NOX-A12	200 mg/week	C1-003	Pyrexia	General disorders and administration site conditions	no	no	Grade 1	no	no	no	yes	no
RT+NOX-A12	200 mg/week	C1-001	Atypical pneumonia	Infections and infestations	no	yes	Grade 1	no	no	no	no	no
RT+NOX-A12	200 mg/week	C1-001	Fall	Injury, poisoning and procedural complications	no	no	Grade 1	no	no	no	no	no
RT+NOX-A12	200 mg/week	C1-002	Fall	Injury, poisoning and procedural complications	no	no	Grade 1	no	no	no	no	no
RT+NOX-A12	200 mg/week	C1-001	Radiation necrosis	Injury, poisoning and procedural complications	no	no	Grade 3	no	yes	no	no	no
RT+NOX-A12	200 mg/week	C1-001	Radiation skin injury	Injury, poisoning and procedural complications	no	no	Grade 1	no	no	yes	no	no
RT+NOX-A12	200 mg/week	C1-001	Radiation skin injury	Injury, poisoning and procedural complications	no	no	Grade 1	no	no	yes	no	no
RT+NOX-A12	200 mg/week	C1-001	Radiation skin injury	Injury, poisoning and procedural complications	no	no	Grade 1	no	no	yes	no	no
RT+NOX-A12	200 mg/week	C1-001	Radiation skin injury	Injury, poisoning and procedural complications	no	no	Grade 1	no	no	yes	no	no
RT+NOX-A12	200 mg/week	C1-002	Alanine aminotransferase increased	Investigations	no	no	Grade 2	no	no	no	yes	no
RT+NOX-A12	200 mg/week	C1-002	Hyperglycaemia	Metabolism and nutrition disorders	no	yes	Grade 3	no	yes	no	no	no
RT+NOX-A12	200 mg/week	C1-002	Hypokalaemia	Metabolism and nutrition disorders	no	no	Grade 1	no	no	no	no	no
RT+NOX-A12	200 mg/week	C1-001	Muscular weakness	Musculoskeletal and connective tissue disorders	no	no	Grade 1	no	no	no	no	no
RT+NOX-A12	200 mg/week	C1-001	Muscular weakness	Musculoskeletal and connective tissue disorders	no	no	Grade 1	no	yes	yes	no	no
RT+NOX-A12	200 mg/week	C1-002	Aphasia	Nervous system disorders	no	no	Grade 2	no	yes	no	no	no
RT+NOX-A12	200 mg/week	C1-001	Disturbance in attention	Nervous system disorders	no	no	Grade 1	no	yes	no	no	no
RT+NOX-A12	200 mg/week	C1-001	Dizziness	Nervous system disorders	no	no	Grade 1	no	no	yes	no	no
RT+NOX-A12	200 mg/week	C1-001	Headache	Nervous system disorders	no	no	Grade 1	no	yes	no	yes	no
RT+NOX-A12	200 mg/week	C1-003	Headache	Nervous system disorders	yes	no	Grade 1	no	yes	no	no	no
RT+NOX-A12	200 mg/week	C1-003	Headache	Nervous system disorders	no	no	Grade 1	no	yes	no	no	no
RT+NOX-A12	200 mg/week	C1-003	Headache	Nervous system disorders	no	no	Grade 1	no	yes	no	no	no
RT+NOX-A12	200 mg/week	C1-003	Headache	Nervous system disorders	yes	no	Grade 1	no	yes	no	no	no
RT+NOX-A12	200 mg/week	C1-002	Hemiparesis	Nervous system disorders	no	no	Grade 2	no	yes	no	no	no
RT+NOX-A12	200 mg/week	C1-001	Monoparesis	Nervous system disorders	no	no	Grade 1	no	no	yes	yes	no
RT+NOX-A12	200 mg/week	C1-001	Paraesthesia	Nervous system disorders	no	no	Grade 1	no	no	no	yes	no
RT+NOX-A12	200 mg/week	C1-002	Paralysis	Nervous system disorders	no	no	Grade 3	no	yes	no	yes	no
RT+NOX-A12	200 mg/week	C1-001	Partial seizures	Nervous system disorders	no	yes	Grade 3	no	no	yes	yes	no
RT+NOX-A12	200 mg/week	C1-001	Psychomotor hyperactivity	Nervous system disorders	no	yes	Grade 3	no	no	no	no	no
RT+NOX-A12	200 mg/week	C1-002	Seizure	Nervous system disorders	no	yes	Grade 3	no	yes	no	no	no
RT+NOX-A12	200 mg/week	C1-002	Seizure	Nervous system disorders	no	yes	Grade 3	no	yes	no	no	no
RT+NOX-A12	200 mg/week	C1-002	Seizure	Nervous system disorders	yes	yes	Grade 3	no	yes	no	no	no
RT+NOX-A12	200 mg/week	C1-002	Seizure	Nervous system disorders	yes	yes	Grade 3	no	yes	no	no	no
RT+NOX-A12	200 mg/week	C1-003	Seizure	Nervous system disorders	yes	yes	Grade 3		yes	no	no	no
RT+NOX-A12	200 mg/week	C1-002	Status epilepticus	Nervous system disorders	yes	yes	Grade 4	no	yes	no	no	no
RT+NOX-A12	200 mg/week	C1-002	Status epilepticus	Nervous system disorders	yes	yes	Grade 3	no	yes	no	no	no
RT+NOX-A12	200 mg/week	C1-001	Tremor	Nervous system disorders	no	no	Grade 1	no	yes	no	no	no
RT+NOX-A12	200 mg/week	C1-001	Insomnia	Psychiatric disorders	no	no	Grade 1	no	no	no	no	no
RT+NOX-A12	200 mg/week	C1-001	Logorrhoea	Psychiatric disorders	no	no	Grade 1	no	yes	no	yes	no
RT+NOX-A12	200 mg/week	C1-003	Sleep disorder	Psychiatric disorders	yes	no	Grade 1	no	yes	no	no	no
RT+NOX-A12	200 mg/week	C1-001	Pollakiuria	Renal and urinary disorders	no	no	Grade 2	no	no	no	no	no
RT+NOX-A12	200 mg/week	C1-001	Urge incontinence	Renal and urinary disorders	no	no	Grade 1	no	no	no	no	no
RT+NOX-A12	200 mg/week	C1-001	Cough	Respiratory, thoracic and mediastinal disorders	no	no	Grade 2	no	no	no	no	no
RT+NOX-A12	200 mg/week	C1-001	Cough	Respiratory, thoracic and mediastinal disorders	no	no	Grade 1	no	no	no	no	no
RT+NOX-A12	200 mg/week	C1-003	Dyspnoea exertional	Respiratory, thoracic and mediastinal disorders	no	no	Grade 1	no	no	no	yes	no
RT+NOX-A12	200 mg/week	C1-001	Alopecia	Skin and subcutaneous tissue disorders	no	no	Grade 1	no	no	yes	no	no
RT+NOX-A12	200 mg/week	C1-002	Alopecia	Skin and subcutaneous tissue disorders	no	no	Grade 1	no	no	yes	no	no
RT+NOX-A12	200 mg/week	C1-003	Alopecia	Skin and subcutaneous tissue disorders	no	no	Grade 1	no	no	yes	no	no
RT+NOX-A12	200 mg/week	C1-001	Dermatitis contact	Skin and subcutaneous tissue disorders	no	no	Grade 1	no	no	no	no	no
RT+NOX-A12	200 mg/week	C1-002	Dermatitis contact	Skin and subcutaneous tissue disorders	no	no	Grade 1	no	no	no	no	no
RT+NOX-A12	200 mg/week	C1-003	Dermatitis contact	Skin and subcutaneous tissue disorders	no	no	Grade 1	no	no	no	no	no
RT+NOX-A12	200 mg/week	C1-003	Dermatitis contact	Skin and subcutaneous tissue disorders	no	no	Grade 1	no	no	no	no	no
RT+NOX-A12	200 mg/week	C1-001	Pruritus	Skin and subcutaneous tissue disorders	no	no	Grade 1	no	no	no	no	no
RT+NOX-A12	200 mg/week	C1-001	Haematoma	Vascular disorders	no	no	Grade 1	no	no	no	no	no
RT+NOX-A12	200 mg/week	C1-001	Hypotension	Vascular disorders	no	no	Grade 2	no	no	no	no	no
RT+NOX-A12	400 mg/week	C2-003	Leukocytosis	Blood and lymphatic system disorders	no	no	Grade 1	no	no	no	yes	no
RT+NOX-A12	400 mg/week	C2-001	Atrial fibrillation	Cardiac disorders	no	no	Grade 2	no	no	no	no	no
RT+NOX-A12	400 mg/week	C2-002	Fatigue	General disorders and administration site conditions	no	no	Grade 2	no	yes	yes	no	no
RT+NOX-A12	400 mg/week	C2-001	Gait disturbance	General disorders and administration site conditions	yes	no	Grade 2	no	yes	no	no	no
RT+NOX-A12	400 mg/week	C2-003	Implant site inflammation	General disorders and administration site conditions	no	no	Grade 1	no	no	no	no	no
RT+NOX-A12	400 mg/week	C2-003	Implant site inflammation	General disorders and administration site conditions	no	no	Grade 3	no	no	no	no	no
RT+NOX-A12	400 mg/week	C2-003	Implant site inflammation	General disorders and administration site conditions	no	no	Grade 3	no	no	no	no	no
RT+NOX-A12	400 mg/week	C2-003	Implant site inflammation	General disorders and administration site conditions	no	no	Grade 2	no	no	no	no	no
RT+NOX-A12	400 mg/week	C2-001	Implant site pain	General disorders and administration site conditions	no	no	Grade 1	no	no	no	no	no
RT+NOX-A12	400 mg/week	C2-002	Implant site pain	General disorders and administration site conditions	no	no	Grade 2	no	no	no	no	no
RT+NOX-A12	400 mg/week	C2-003	Implant site pain	General disorders and administration site conditions	no	no	Grade 2	no	no	no	no	no
RT+NOX-A12	400 mg/week	C2-003	Oral herpes	Infections and infestations	no	no	Grade 2	no	no	no	no	no
RT+NOX-A12	400 mg/week	C2-003	Oral herpes	Infections and infestations	no	no	Grade 2	no	no	no	no	no
RT+NOX-A12	400 mg/week	C2-003	Oropharyngeal candidiasis	Infections and infestations	no	no	Grade 2	no	no	no	no	no
RT+NOX-A12	400 mg/week	C2-002	Scar	Injury, poisoning and procedural complications	no	no	Grade 1	no	no	yes	no	no
RT+NOX-A12	400 mg/week	C2-003	Decreased appetite	Metabolism and nutrition disorders	no	no	Grade 2	no	no	no	no	no
RT+NOX-A12	400 mg/week	C2-003	Decreased appetite	Metabolism and nutrition disorders	no	no	Grade 2	no	no	no	no	no
RT+NOX-A12	400 mg/week	C2-001	Hyponatraemia	Metabolism and nutrition disorders	no	no	Grade 2	no	no	no	no	no
RT+NOX-A12	400 mg/week	C2-001	Hyponatraemia	Metabolism and nutrition disorders	no	no	Grade 2	no	no	no	no	no
RT+NOX-A12	400 mg/week	C2-003	Muscle spasms	Musculoskeletal and connective tissue disorders	no	no	Grade 1	no	no	no	no	no
RT+NOX-A12	400 mg/week	C2-002	Musculoskeletal pain	Musculoskeletal and connective tissue disorders	no	no	Grade 1	no	no	no	no	no
RT+NOX-A12	400 mg/week	C2-001	Myalgia	Musculoskeletal and connective tissue disorders	yes	no	Grade 2	no	yes	no	no	no
RT+NOX-A12	400 mg/week	C2-002	Aphasia	Nervous system disorders	no	no	Grade 2	no	yes	yes	no	no
RT+NOX-A12	400 mg/week	C2-003	Aphasia	Nervous system disorders	yes	no	Grade 2	no	yes	no	no	no
RT+NOX-A12	400 mg/week	C2-002	Headache	Nervous system disorders	no	no	Grade 1	no	yes	no	no	no
RT+NOX-A12	400 mg/week	C2-003	Headache	Nervous system disorders	no	no	Grade 2	no	yes	yes	no	no
RT+NOX-A12	400 mg/week	C2-003	Headache	Nervous system disorders	no	no	Grade 2	no	yes	yes	no	no
RT+NOX-A12	400 mg/week	C2-003	Headache	Nervous system disorders	no	no	Grade 2	no	yes	no	no	no
RT+NOX-A12	400 mg/week	C2-003	Taste disorder	Nervous system disorders	no	no	Grade 2	no	no	no	no	no
RT+NOX-A12	400 mg/week	C2-003	Anxiety disorder	Psychiatric disorders	yes	yes	Grade 3	no	yes	no	no	no
RT+NOX-A12	400 mg/week	C2-003	Depression	Psychiatric disorders	yes	no	Grade 3	no	yes	no	no	no
RT+NOX-A12	400 mg/week	C2-003	Insomnia	Psychiatric disorders	no	no	Grade 2	no	yes	no	no	no
RT+NOX-A12	400 mg/week	C2-002	Restlessness	Psychiatric disorders	no	no	Grade 1	no	no	no	no	no
RT+NOX-A12	400 mg/week	C2-003	Restlessness	Psychiatric disorders	no	no	Grade 2	no	yes	no	no	no
RT+NOX-A12	400 mg/week	C2-003	Dyspnoea	Respiratory, thoracic and mediastinal disorders	no	no	Grade 2	no	no	no	no	no
RT+NOX-A12	400 mg/week	C2-002	Alopecia	Skin and subcutaneous tissue disorders	no	no	Grade 1	no	no	yes	no	no
RT+NOX-A12	400 mg/week	C2-001	Dermatitis	Skin and subcutaneous tissue disorders	no	no	Grade 1	no	no	yes	no	no
RT+NOX-A12	400 mg/week	C2-003	Dry skin	Skin and subcutaneous tissue disorders	no	no	Grade 2	no	no	no	no	no
RT+NOX-A12	400 mg/week	C2-003	Hyperhidrosis	Skin and subcutaneous tissue disorders	no	no	Grade 1	no	no	no	no	no
RT+NOX-A12	400 mg/week	C2-002	Rash	Skin and subcutaneous tissue disorders	no	no	Grade 2	no	no	no	no	no
RT+NOX-A12	600 mg/week	C3-002	Leukocytosis	Blood and lymphatic system disorders	no	no	Grade 1	no	no	no	yes	no
RT+NOX-A12	600 mg/week	C3-002	Leukocytosis	Blood and lymphatic system disorders	no	no	Grade 1	no	no	no	yes	no
RT+NOX-A12	600 mg/week	C3-003	Thrombocytopenia	Blood and lymphatic system disorders	no	no	Grade 3	no	no	no	no	no
RT+NOX-A12	600 mg/week	C3-004	Aortic valve disease	Cardiac disorders	no	no	Grade 1	no	no	no	no	no
RT+NOX-A12	600 mg/week	C3-001	Atrioventricular block	Cardiac disorders	no	no	Grade 1	no	yes	no	no	no
RT+NOX-A12	600 mg/week	C3-001	Vertigo	Ear and labyrinth disorders	no	no	Grade 1	no	no	no	no	no
RT+NOX-A12	600 mg/week	C3-004	Constipation	Gastrointestinal disorders	no	no	Grade 1	no	no	no	yes	no
RT+NOX-A12	600 mg/week	C3-004	Constipation	Gastrointestinal disorders	no	no	Grade 1	no	no	no	yes	no
RT+NOX-A12	600 mg/week	C3-004	Constipation	Gastrointestinal disorders	no	no	Grade 1	no	no	no	yes	no
RT+NOX-A12	600 mg/week	C3-004	Dyspepsia	Gastrointestinal disorders	no	no	Grade 2	no	no	no	no	no
RT+NOX-A12	600 mg/week	C3-003	Gingival pain	Gastrointestinal disorders	no	no	Grade 2	no	no	no	no	no
RT+NOX-A12	600 mg/week	C3-002	Nausea	Gastrointestinal disorders	no	no	Grade 2	no	no	yes	no	no
RT+NOX-A12	600 mg/week	C3-002	Disease progression	General disorders and administration site conditions	yes	yes	Grade 3	no	yes	no	no	no
RT+NOX-A12	600 mg/week	C3-002	Fatigue	General disorders and administration site conditions	no	no	Grade 2	no	no	yes	no	no
RT+NOX-A12	600 mg/week	C3-001	Fatigue	General disorders and administration site conditions	no	no	Grade 1	no	no	no	no	no
RT+NOX-A12	600 mg/week	C3-002	Oedema peripheral	General disorders and administration site conditions	no	no	Grade 2	no	no	no	no	no
RT+NOX-A12	600 mg/week	C3-002	Drug hypersensitivity	Immune system disorders	no	no	Grade 2	no	no	no	no	no
RT+NOX-A12	600 mg/week	C3-002	Diverticulitis	Infections and infestations	no	no	Grade 2	no	no	no	no	no
RT+NOX-A12	600 mg/week	C3-002	Diverticulitis	Infections and infestations	no	yes	Grade 2	no	no	no	no	no
RT+NOX-A12	600 mg/week	C3-002	Diverticulitis	Infections and infestations	no	yes	Grade 2	no	no	no	no	no
RT+NOX-A12	600 mg/week	C3-003	Implant site infection	Infections and infestations	no	no	Grade 3	no	no	no	no	no
RT+NOX-A12	600 mg/week	C3-001	Fall	Injury, poisoning and procedural complications	no	no	Grade 1	no	no	no	no	no
RT+NOX-A12	600 mg/week	C3-003	Procedural pain	Injury, poisoning and procedural complications	no	no	Grade 2	no	no	no	no	no
RT+NOX-A12	600 mg/week	C3-003	Wound	Injury, poisoning and procedural complications	no	no	Grade 1	no	no	no	no	no
RT+NOX-A12	600 mg/week	C3-004	Alanine aminotransferase increased	Investigations	no	no	Grade 2	no	no	no	yes	no
RT+NOX-A12	600 mg/week	C3-002	Alanine aminotransferase increased	Investigations	no	no	Grade 2	no	no	no	yes	no
RT+NOX-A12	600 mg/week	C3-003	Alanine aminotransferase increased	Investigations	no	no	Grade 2	no	no	no	no	no
RT+NOX-A12	600 mg/week	C3-003	False positive investigation result	Investigations	no	no	Grade 1	no	no	no	no	no
RT+NOX-A12	600 mg/week	C3-004	Gamma-glutamyltransferase increased	Investigations	no	no	Grade 2	no	no	no	yes	no
RT+NOX-A12	600 mg/week	C3-002	Gamma-glutamyltransferase increased	Investigations	no	no	Grade 3	no	no	no	yes	no
RT+NOX-A12	600 mg/week	C3-004	Hyponatraemia	Metabolism and nutrition disorders	no	no	Grade 1	no	no	no	no	no
RT+NOX-A12	600 mg/week	C3-001	Musculoskeletal chest pain	Musculoskeletal and connective tissue disorders	no	no	Grade 1	no	no	no	no	no
RT+NOX-A12	600 mg/week	C3-002	Brain oedema	Nervous system disorders	no	no	Grade 2	no	no	yes	no	no
RT+NOX-A12	600 mg/week	C3-003	Dizziness postural	Nervous system disorders	no	no	Grade 2	no	no	no	no	no
RT+NOX-A12	600 mg/week	C3-004	Facial paralysis	Nervous system disorders	no	no	Grade 2	no	yes	no	no	no
RT+NOX-A12	600 mg/week	C3-004	Headache	Nervous system disorders	yes	no	Grade 1	no	yes	no	no	no
RT+NOX-A12	600 mg/week	C3-002	Headache	Nervous system disorders	no	no	Grade 2	no	no	yes	no	no
RT+NOX-A12	600 mg/week	C3-002	Headache	Nervous system disorders	no	no	Grade 2	no	no	yes	no	no
RT+NOX-A12	600 mg/week	C3-002	Headache	Nervous system disorders	no	yes	Grade 2	no	yes	no	no	no
RT+NOX-A12	600 mg/week	C3-004	Hemianopia	Nervous system disorders	yes	no	Grade 3	no	yes	no	no	no
RT+NOX-A12	600 mg/week	C3-004	Hemiparesis	Nervous system disorders	yes	no	Grade 3	no	yes	no	no	no
RT+NOX-A12	600 mg/week	C3-003	Monoparesis	Nervous system disorders	yes	no	Grade 2	no	yes	no	no	no
RT+NOX-A12	600 mg/week	C3-004	Quadrantanopia	Nervous system disorders	no	no	Grade 2	no	yes	yes	no	no
RT+NOX-A12	600 mg/week	C3-003	Seizure	Nervous system disorders	yes	yes	Grade 3	no	yes	no	no	no
RT+NOX-A12	600 mg/week	C3-002	Depression	Psychiatric disorders	no	yes	Grade 3	no	yes	no	no	no
RT+NOX-A12	600 mg/week	C3-004	Sleep disorder	Psychiatric disorders	no	no	Grade 2	no	yes	no	no	no
RT+NOX-A12	600 mg/week	C3-003	Dyspnoea	Respiratory, thoracic and mediastinal disorders	no	no	Grade 1	no	no	no	no	no
RT+NOX-A12	600 mg/week	C3-004	Hiccups	Respiratory, thoracic and mediastinal disorders	no	no	Grade 2	no	no	no	no	no
RT+NOX-A12	600 mg/week	C3-001	Alopecia	Skin and subcutaneous tissue disorders	no	no	Grade 1	no	no	yes	no	no
RT+NOX-A12	600 mg/week	C3-003	Alopecia	Skin and subcutaneous tissue disorders	no	no	Grade 1	no	no	yes	no	no
RT+NOX-A12	600 mg/week	C3-003	Dermatitis contact	Skin and subcutaneous tissue disorders	no	no	Grade 1	no	no	no	no	no
RT+NOX-A12	600 mg/week	C3-001	Papule	Skin and subcutaneous tissue disorders	no	no	Grade 1	no	no	no	no	no
RT+NOX-A12+BEV	600 mg/week	A-005	Sinus tachycardia	Cardiac disorders	no	no	Grade 1	no	no	no	no	no
RT+NOX-A12+BEV	600 mg/week	A-002	Cataract	Eye disorders	no	no	Grade 1	no	no	no	no	no
RT+NOX-A12+BEV	600 mg/week	A-006	Constipation	Gastrointestinal disorders	no	no	Grade 1	no	no	no	no	yes
RT+NOX-A12+BEV	600 mg/week	A-003	Diarrhoea	Gastrointestinal disorders	no	no	Grade 2	no	no	no	no	no
RT+NOX-A12+BEV	600 mg/week	A-005	Diarrhoea	Gastrointestinal disorders	no	no	Grade 2	no	no	no	no	no
RT+NOX-A12+BEV	600 mg/week	A-003	Nausea	Gastrointestinal disorders	no	no	Grade 1	no	no	no	no	no
RT+NOX-A12+BEV	600 mg/week	A-006	Nausea	Gastrointestinal disorders	yes	no	Grade 2	no	yes	no	no	no
RT+NOX-A12+BEV	600 mg/week	A-001	Chest pain	General disorders and administration site conditions	no	no	Grade 1	no	no	no	no	no
RT+NOX-A12+BEV	600 mg/week	A-001	Fatigue	General disorders and administration site conditions	no	no	Grade 1	no	no	no	no	no
RT+NOX-A12+BEV	600 mg/week	A-002	Fatigue	General disorders and administration site conditions	no	no	Grade 1	no	no	yes	no	no
RT+NOX-A12+BEV	600 mg/week	A-005	Fatigue	General disorders and administration site conditions	no	no	Grade 2	no	yes	no	yes	yes
RT+NOX-A12+BEV	600 mg/week	A-006	Fatigue	General disorders and administration site conditions	no	no	Grade 2	no	no	no	no	no
RT+NOX-A12+BEV	600 mg/week	A-001	Fatigue	General disorders and administration site conditions	yes	no	Grade 1	no	yes	no	no	no
RT+NOX-A12+BEV	600 mg/week	A-002	Fatigue	General disorders and administration site conditions	no	no	Grade 2	no	yes	no	no	no
RT+NOX-A12+BEV	600 mg/week	A-001	Implant site erythema	General disorders and administration site conditions	no	no	Grade 1	no	no	no	no	no
RT+NOX-A12+BEV	600 mg/week	A-006	Implant site extravasation	General disorders and administration site conditions	no	no	Grade 1	no	no	no	no	no
RT+NOX-A12+BEV	600 mg/week	A-002	Implant site haematoma	General disorders and administration site conditions	no	no	Grade 1	no	no	no	no	no
RT+NOX-A12+BEV	600 mg/week	A-003	Implant site haematoma	General disorders and administration site conditions	no	no	Grade 1	no	no	no	no	no
RT+NOX-A12+BEV	600 mg/week	A-001	Implant site pain	General disorders and administration site conditions	no	no	Grade 2	no	no	no	no	no
RT+NOX-A12+BEV	600 mg/week	A-005	Infusion site reaction	General disorders and administration site conditions	no	yes	Grade 2	no	no	no	yes	no
RT+NOX-A12+BEV	600 mg/week	A-006	Infusion site reaction	General disorders and administration site conditions	no	no	Grade 2	no	no	no	yes	no
RT+NOX-A12+BEV	600 mg/week	A-005	Oedema peripheral	General disorders and administration site conditions	no	no	Grade 2	no	no	no	yes	yes
RT+NOX-A12+BEV	600 mg/week	A-006	Pyrexia	General disorders and administration site conditions	no	no	Grade 1	no	no	no	no	no
RT+NOX-A12+BEV	600 mg/week	A-005	Clostridium difficile infection	Infections and infestations	no	no	Grade 2	no	no	no	no	no
RT+NOX-A12+BEV	600 mg/week	A-003	COVID-19	Infections and infestations	no	no	Grade 1	no	no	no	no	no
RT+NOX-A12+BEV	600 mg/week	A-006	Diverticulitis	Infections and infestations	no	no	Grade 2	no	no	no	no	yes
RT+NOX-A12+BEV	600 mg/week	A-006	Haemophilus infection	Infections and infestations	no	no	Grade 2	no	yes	no	no	no
RT+NOX-A12+BEV	600 mg/week	A-005	Implant site infection	Infections and infestations	no	no	Grade 2	no	no	no	no	no
RT+NOX-A12+BEV	600 mg/week	A-004	Implant site infection	Infections and infestations	no	no	Grade 3	no	no	no	no	no
RT+NOX-A12+BEV	600 mg/week	A-005	Implant site infection	Infections and infestations	no	no	Grade 2	no	no	no	no	no
RT+NOX-A12+BEV	600 mg/week	A-006	Infection	Infections and infestations	no	yes	Grade 2	no	no	no	no	no
RT+NOX-A12+BEV	600 mg/week	A-003	Infection	Infections and infestations	no	no	Grade 3	no	no	no	no	no
RT+NOX-A12+BEV	600 mg/week	A-003	Infection	Infections and infestations	no	yes	Grade 3	no	no	no	no	no
RT+NOX-A12+BEV	600 mg/week	A-001	Nasopharyngitis	Infections and infestations	no	no	Grade 2	no	no	no	no	no
RT+NOX-A12+BEV	600 mg/week	A-001	Nasopharyngitis	Infections and infestations	no	no	Grade 2	no	no	no	no	no
RT+NOX-A12+BEV	600 mg/week	A-006	Oral herpes	Infections and infestations	no	no	Grade 1	no	no	no	no	no
RT+NOX-A12+BEV	600 mg/week	A-003	Pneumonia	Infections and infestations	no	yes	Grade 3	no	no	no	no	no
RT+NOX-A12+BEV	600 mg/week	A-006	Vaginal infection	Infections and infestations	no	no	Grade 2	no	no	no	no	no
RT+NOX-A12+BEV	600 mg/week	A-001	Traumatic haematoma	Injury, poisoning and procedural complications	no	no	Grade 1	no	no	no	no	no
RT+NOX-A12+BEV	600 mg/week	A-006	Wound complication	Injury, poisoning and procedural complications	no	no	Grade 1	no	no	no	no	no
RT+NOX-A12+BEV	600 mg/week	A-002	Alanine aminotransferase increased	Investigations	no	no	Grade 2	no	no	no	no	yes
RT+NOX-A12+BEV	600 mg/week	A-003	C-reactive protein increased	Investigations	no	no	Grade 1	no	no	no	no	no
RT+NOX-A12+BEV	600 mg/week	A-005	Weight increased	Investigations	no	no	Grade 2	no	no	no	no	no
RT+NOX-A12+BEV	600 mg/week	A-002	Decreased appetite	Metabolism and nutrition disorders	no	no	Grade 2	no	yes	no	no	no
RT+NOX-A12+BEV	600 mg/week	A-002	Fluid retention	Metabolism and nutrition disorders	no	no	Grade 2	no	no	no	no	no
RT+NOX-A12+BEV	600 mg/week	A-002	Arthralgia	Musculoskeletal and connective tissue disorders	no	no	Grade 1	no	no	no	no	no
RT+NOX-A12+BEV	600 mg/week	A-001	Back pain	Musculoskeletal and connective tissue disorders	no	no	Grade 2	no	no	no	no	no
RT+NOX-A12+BEV	600 mg/week	A-001	Musculoskeletal chest pain	Musculoskeletal and connective tissue disorders	no	no	Grade 2	no	no	no	no	no
RT+NOX-A12+BEV	600 mg/week	A-001	Musculoskeletal chest pain	Musculoskeletal and connective tissue disorders	no	no	Grade 1	no	no	no	no	no
RT+NOX-A12+BEV	600 mg/week	A-001	Myalgia	Musculoskeletal and connective tissue disorders	no	no	Grade 2	no	no	no	no	no
RT+NOX-A12+BEV	600 mg/week	A-001	Pain in extremity	Musculoskeletal and connective tissue disorders	no	no	Grade 1	no	no	no	no	no
RT+NOX-A12+BEV	600 mg/week	A-001	Pain in extremity	Musculoskeletal and connective tissue disorders	no	no	Grade 2	no	no	no	no	no
RT+NOX-A12+BEV	600 mg/week	A-001	Plantar fasciitis	Musculoskeletal and connective tissue disorders	no	no	Grade 2	no	no	no	no	no
RT+NOX-A12+BEV	600 mg/week	A-002	Sjogren's syndrome	Musculoskeletal and connective tissue disorders	no	no	Grade 1	no	no	no	no	no
RT+NOX-A12+BEV	600 mg/week	A-006	Metastases to meninges	Neoplasms benign, malignant and unspecified (incl cysts and polyps)	yes	no	Grade 3	no	yes	no	no	no
RT+NOX-A12+BEV	600 mg/week	A-001	Skin papilloma	Neoplasms benign, malignant and unspecified (incl cysts and polyps)	no	no	Grade 2	no	no	no	no	no
RT+NOX-A12+BEV	600 mg/week	A-001	Aphasia	Nervous system disorders	yes	no	Grade 2	no	yes	no	no	no
RT+NOX-A12+BEV	600 mg/week	A-003	Cerebral infarction	Nervous system disorders	no	no	Grade 3	no	no	no	no	yes
RT+NOX-A12+BEV	600 mg/week	A-004	Disturbance in attention	Nervous system disorders	no	no	Grade 2	no	yes	no	no	no
RT+NOX-A12+BEV	600 mg/week	A-003	Epilepsy	Nervous system disorders	no	no	Grade 3	no	no	no	no	no
RT+NOX-A12+BEV	600 mg/week	A-001	Epilepsy	Nervous system disorders	yes	no	Grade 2	no	yes	no	no	no
RT+NOX-A12+BEV	600 mg/week	A-001	Headache	Nervous system disorders	no	no	Grade 1	no	no	no	no	no
RT+NOX-A12+BEV	600 mg/week	A-001	Headache	Nervous system disorders	no	no	Grade 1	no	yes	yes	no	no
RT+NOX-A12+BEV	600 mg/week	A-001	Headache	Nervous system disorders	no	no	Grade 2	no	yes	yes	no	no
RT+NOX-A12+BEV	600 mg/week	A-001	Headache	Nervous system disorders	no	no	Grade 1	no	no	no	no	no
RT+NOX-A12+BEV	600 mg/week	A-001	Headache	Nervous system disorders	no	no	Grade 2	no	yes	no	no	no
RT+NOX-A12+BEV	600 mg/week	A-001	Headache	Nervous system disorders	no	no	Grade 1	no	yes	no	no	no
RT+NOX-A12+BEV	600 mg/week	A-001	Headache	Nervous system disorders	no	no	Grade 2	no	yes	no	no	no
RT+NOX-A12+BEV	600 mg/week	A-001	Headache	Nervous system disorders	no	no	Grade 2	no	yes	no	no	no
RT+NOX-A12+BEV	600 mg/week	A-001	Headache	Nervous system disorders	no	no	Grade 2	no	no	no	no	no
RT+NOX-A12+BEV	600 mg/week	A-001	Headache	Nervous system disorders	no	no	Grade 2	no	no	no	no	no
RT+NOX-A12+BEV	600 mg/week	A-001	Headache	Nervous system disorders	no	no	Grade 2	no	yes	no	no	no
RT+NOX-A12+BEV	600 mg/week	A-003	Headache	Nervous system disorders	no	no	Grade 1	no	no	no	no	no
RT+NOX-A12+BEV	600 mg/week	A-001	Headache	Nervous system disorders	no	no	Grade 2	no	yes	no	no	no
RT+NOX-A12+BEV	600 mg/week	A-001	Headache	Nervous system disorders	no	no	Grade 2	no	yes	no	no	no
RT+NOX-A12+BEV	600 mg/week	A-001	Headache	Nervous system disorders	no	no	Grade 2	no	yes	no	no	no
RT+NOX-A12+BEV	600 mg/week	A-001	Headache	Nervous system disorders	no	no	Grade 2	no	yes	no	no	no
RT+NOX-A12+BEV	600 mg/week	A-006	Headache	Nervous system disorders	no	no	Grade 2	no	no	no	no	no
RT+NOX-A12+BEV	600 mg/week	A-001	Headache	Nervous system disorders	no	no	Grade 2	no	yes	no	no	no
RT+NOX-A12+BEV	600 mg/week	A-001	Headache	Nervous system disorders	no	no	Grade 2	no	yes	no	no	no
RT+NOX-A12+BEV	600 mg/week	A-001	Headache	Nervous system disorders	no	no	Grade 2	no	yes	no	no	no
RT+NOX-A12+BEV	600 mg/week	A-001	Headache	Nervous system disorders	no	no	Grade 2	no	yes	no	no	no
RT+NOX-A12+BEV	600 mg/week	A-004	Headache	Nervous system disorders	no	no	Grade 1	no	yes	no	no	no
RT+NOX-A12+BEV	600 mg/week	A-001	Headache	Nervous system disorders	no	no	Grade 1	no	no	yes	no	no
RT+NOX-A12+BEV	600 mg/week	A-005	Hemiparesis	Nervous system disorders	no	no	Grade 2	no	yes	no	no	no
RT+NOX-A12+BEV	600 mg/week	A-001	Hemiparesis	Nervous system disorders	yes	no	Grade 2	no	yes	no	no	no
RT+NOX-A12+BEV	600 mg/week	A-001	Migraine	Nervous system disorders	no	no	Grade 2	no	no	no	no	no
RT+NOX-A12+BEV	600 mg/week	A-001	Migraine	Nervous system disorders	no	no	Grade 2	no	no	no	no	no
RT+NOX-A12+BEV	600 mg/week	A-001	Migraine	Nervous system disorders	no	no	Grade 2	no	yes	no	no	no
RT+NOX-A12+BEV	600 mg/week	A-001	Migraine	Nervous system disorders	no	no	Grade 2	no	yes	no	no	no
RT+NOX-A12+BEV	600 mg/week	A-001	Migraine	Nervous system disorders	no	no	Grade 2	no	no	no	no	no
RT+NOX-A12+BEV	600 mg/week	A-001	Migraine	Nervous system disorders	no	no	Grade 2	no	no	no	no	no
RT+NOX-A12+BEV	600 mg/week	A-001	Migraine	Nervous system disorders	no	no	Grade 2	no	no	no	no	no
RT+NOX-A12+BEV	600 mg/week	A-001	Migraine	Nervous system disorders	no	no	Grade 2	no	yes	no	no	no
RT+NOX-A12+BEV	600 mg/week	A-001	Migraine	Nervous system disorders	no	no	Grade 2	no	yes	no	no	no
RT+NOX-A12+BEV	600 mg/week	A-001	Migraine	Nervous system disorders	no	no	Grade 2	no	yes	no	no	no
RT+NOX-A12+BEV	600 mg/week	A-001	Migraine	Nervous system disorders	no	no	Grade 2	no	yes	no	no	no
RT+NOX-A12+BEV	600 mg/week	A-001	Migraine	Nervous system disorders	no	no	Grade 2	no	yes	no	no	no
RT+NOX-A12+BEV	600 mg/week	A-001	Migraine	Nervous system disorders	no	no	Grade 2	no	yes	no	no	no
RT+NOX-A12+BEV	600 mg/week	A-001	Migraine	Nervous system disorders	no	no	Grade 2	no	yes	no	no	no
RT+NOX-A12+BEV	600 mg/week	A-001	Migraine	Nervous system disorders	no	no	Grade 2	no	yes	no	no	no
RT+NOX-A12+BEV	600 mg/week	A-001	Migraine	Nervous system disorders	no	no	Grade 2	no	yes	no	no	no
RT+NOX-A12+BEV	600 mg/week	A-001	Migraine	Nervous system disorders	no	no	Grade 2	no	yes	no	no	no
RT+NOX-A12+BEV	600 mg/week	A-001	Migraine	Nervous system disorders	no	no	Grade 2	no	yes	no	no	no
RT+NOX-A12+BEV	600 mg/week	A-001	Migraine	Nervous system disorders	no	no	Grade 2	no	yes	no	no	no
RT+NOX-A12+BEV	600 mg/week	A-001	Migraine	Nervous system disorders	no	no	Grade 2	no	no	no	no	no
RT+NOX-A12+BEV	600 mg/week	A-001	Migraine	Nervous system disorders	no	no	Grade 2	no	yes	no	no	no
RT+NOX-A12+BEV	600 mg/week	A-001	Migraine	Nervous system disorders	no	no	Grade 2	no	no	no	no	no
RT+NOX-A12+BEV	600 mg/week	A-001	Migraine	Nervous system disorders	no	no	Grade 2	no	yes	no	no	no
RT+NOX-A12+BEV	600 mg/week	A-001	Migraine	Nervous system disorders	no	no	Grade 2	no	no	no	no	no
RT+NOX-A12+BEV	600 mg/week	A-001	Migraine	Nervous system disorders	no	no	Grade 2	no	no	no	no	no
RT+NOX-A12+BEV	600 mg/week	A-003	Neurological decompensation	Nervous system disorders	no	no	Grade 2	no	yes	no	no	no
RT+NOX-A12+BEV	600 mg/week	A-005	Presyncope	Nervous system disorders	no	no	Grade 2	no	yes	no	no	no
RT+NOX-A12+BEV	600 mg/week	A-006	Seizure	Nervous system disorders	yes	no	Grade 2	no	yes	no	no	no
RT+NOX-A12+BEV	600 mg/week	A-001	Seizure	Nervous system disorders	yes	yes	Grade 3	no	yes	no	no	no
RT+NOX-A12+BEV	600 mg/week	A-002	Syncope	Nervous system disorders	no	no	Grade 3	no	yes	no	no	no
RT+NOX-A12+BEV	600 mg/week	A-006	Device dislocation	Product issues	no	no	Grade 1	no	no	no	no	no
RT+NOX-A12+BEV	600 mg/week	A-006	Device dislocation	Product issues	no	no	Grade 1	no	no	no	no	no
RT+NOX-A12+BEV	600 mg/week	A-006	Device dislocation	Product issues	no	no	Grade 1	no	no	no	no	no
RT+NOX-A12+BEV	600 mg/week	A-006	Device dislocation	Product issues	no	no	Grade 1	no	no	no	no	no
RT+NOX-A12+BEV	600 mg/week	A-001	Behaviour disorder	Psychiatric disorders	yes	no	Grade 1	no	yes	no	no	no
RT+NOX-A12+BEV	600 mg/week	A-004	Depression	Psychiatric disorders	no	no	Grade 1	no	yes	no	no	no
RT+NOX-A12+BEV	600 mg/week	A-001	Proteinuria	Renal and urinary disorders	no	no	Grade 2	no	no	no	no	yes
RT+NOX-A12+BEV	600 mg/week	A-006	Acne	Skin and subcutaneous tissue disorders	no	no	Grade 2	no	no	no	no	no
RT+NOX-A12+BEV	600 mg/week	A-001	Alopecia	Skin and subcutaneous tissue disorders	no	no	Grade 1	no	no	yes	no	no
RT+NOX-A12+BEV	600 mg/week	A-002	Alopecia	Skin and subcutaneous tissue disorders	no	no	Grade 1	no	no	yes	no	no
RT+NOX-A12+BEV	600 mg/week	A-003	Alopecia	Skin and subcutaneous tissue disorders	no	no	Grade 1	no	no	yes	no	no
RT+NOX-A12+BEV	600 mg/week	A-004	Alopecia	Skin and subcutaneous tissue disorders	no	no	Grade 1	no	no	yes	no	no
RT+NOX-A12+BEV	600 mg/week	A-006	Alopecia	Skin and subcutaneous tissue disorders	no	no	Grade 2	no	no	yes	no	no
RT+NOX-A12+BEV	600 mg/week	A-002	Dermatitis	Skin and subcutaneous tissue disorders	no	no	Grade 1	no	no	yes	no	no
RT+NOX-A12+BEV	600 mg/week	A-003	Dermatitis	Skin and subcutaneous tissue disorders	no	no	Grade 1	no	no	yes	no	no
RT+NOX-A12+BEV	600 mg/week	A-004	Dermatitis	Skin and subcutaneous tissue disorders	no	no	Grade 1	no	no	yes	no	no
RT+NOX-A12+BEV	600 mg/week	A-003	Rash pruritic	Skin and subcutaneous tissue disorders	no	no	Grade 2	no	no	no	no	no
RT+NOX-A12+BEV	600 mg/week	A-002	Hypertension	Vascular disorders	no	no	Grade 3	no	no	no	no	yes
RT+NOX-A12+BEV	600 mg/week	A-003	Hypertension	Vascular disorders	no	no	Grade 3	no	no	no	no	yes
RT+NOX-A12+BEV	600 mg/week	A-005	Hypertension	Vascular disorders	no	no	Grade 3	no	no	no	no	yes
RT+NOX-A12+BEV	600 mg/week	A-005	Hypertension	Vascular disorders	no	no	Grade 2	no	no	no	no	yes
RT+NOX-A12+BEV	600 mg/week	A-002	Hypertension	Vascular disorders	no	no	Grade 2	no	no	no	no	yes
RT+NOX-A12+BEV	600 mg/week	A-001	Hypertension	Vascular disorders	no	no	Grade 2	no	no	no	no	yes

## Sheet: Summary
		RT+NOX-A12	RT+NOX-A12+BEV
System Organ Class	Event	Number
Nervous system disorders		41	60
	Headache	13	23
	Seizure	6	2
	Hemiparesis	2	2
	Psychomotor hyperactivity	1
	Aphasia	3	1
	Status epilepticus	2
	Monoparesis	2
	Taste disorder	1
	Facial paralysis	1
	Hemianopia	1
	Dizziness	1
	Brain edema	1
	Dizziness postural	1
	Quadrantanopia	1
	Disturbance in attention	1	1
	Paraesthesia	1
	Tremor	1
	Paralysis	1
	Partial seizures	1
	Migraine		25
	Epilepsy		2
	Cerebral infarction		1
	Neurological decompensation		1
	Presyncope		1
	Syncope		1
General disorders and administration site conditions		28	16
	Fatigue	8	6
	Implant site inflammation	4
	Pyrexia	3	1
	Catheter site pain	2
	Influenza like illness	1
	Oedema peripheral	1	1
	Puncture site haemorrhage	2
	Disease progression	2
	Implant site extravasation	1	1
	Puncture site swelling	1
	General physical health deterioration	1
	Gait disturbance	1
	Infusion site pain	1
	Chest pain		1
	Implant site erythema		1
	Implant site haematoma		2
	Implant site pain		1
	Infusion site reaction		2
Skin and subcutaneous tissue disorders		17	10
	Alopecia	6	5
	Dermatitis contact	5
	Dermatitis	1	3
	Pruritus	1
	Dry skin	1
	Rash	1	1
	Hyperhidrosis	1
	Papule	1
	Acne		1
Infections and infestations		8	15
	Implant site infection	1	3
	Diverticulitis	3	1
	Oral herpes	2	1
	Oropharyngeal candidiasis	1
	Atypical pneumonia	1
	Clostridium difficile infection		1
	COVID-19		1
	Haemophilus infection		1
	Infection		3
	Nasopharyngitis		2
	Pneumonia		1
	Vaginal infection		1
Gastrointestinal disorders		10	5
	Constipation	3	1
	Nausea	2	2
	Anal incontinence	1
	Abdominal pain	1
	Paraesthesia oral	1
	Dyspepsia	1
	Gingival pain	1
	Diarrhoea		2
Injury, poisoning and procedural complications		11	2
	Fall	3
	Radiation skin injury	4
	Wound	1
	Radiation necrosis	1
	Procedural pain	1
	Scar	1
	Traumatic haematoma		1
	Wound complication		1
Vascular disorders		2	6
	Hypotension	1
	Haematoma	1
	Hypertension		6
Musculoskeletal and connective tissue disorders		6	9
	Muscular weakness	2
	Myalgia	1	1
	Musculoskeletal pain	1
	Muscle spasms	1
	Musculoskeletal chest pain	1	2
	Back pain		1
	Plantar fasciitis		1
	Pain in extremity		2
	Arthralgia		1
	Sjogren's syndrome		1
Psychiatric disorders		10	2
	Sleep disorder	2
	Restlessness	2
	Depression	2	1
	Insomnia	2
	Logorrhoea	1
	Anxiety disorder	1
	Behaviour disorder		1
Investigations		7	3
	Alanine aminotransferase increased	4	1
	Gamma-glutamyltransferase increased	2
	False positive investigation result	1
	C-reactive protein increased		1
	Weight increased		1
Metabolism and nutrition disorders		7	2
	Hyponatraemia	3
	Decreased appetite	2	1
	Hypokalaemia	1
	Hyperglycaemia	1
	Fluid retention		1
Ear and labyrinth disorders		5	0
	Vertigo	3
	Tinnitus	2
Blood and lymphatic system disorders		5	0
	Leukocytosis	3
	Thrombocytopenia	1
	Haemorrhagic diathesis	1
Cardiac disorders		3	1
	Aortic valve disease	1
	Atrial fibrillation	1
	Atrioventricular block	1
	Sinus tachycardia		1
Respiratory, thoracic and mediastinal disorders		5	0
	Cough	2
	Dyspnoea exertional	1
	Hiccups	1
	Dyspnoea	1
Renal and urinary disorders		2	1
	Pollakiuria	1
	Urge incontinence	1
	Proteinuria		1
Eye disorders		2	1
	Vision blurred	1
	Dry eye	1
	Cataract		1
Immune system disorders		1	0
	Drug hypersensitivity	1
Product issues		0	4
	Device dislocation		4
Neoplasms benign, malignant and unspecified (incl cysts and polyps)		0	2
	Metastases to meninges		1
	Skin papilloma		1
Gross total		171	139

## Sheet: SAE
				RT+NOX-A12		RT+NOX-A12+BEV
System Organ Class	Preferred Term	CTCAE Grade	200 mg/week	400 mg/week	600 mg/week	600 mg/week
General disorders and administration site conditions	Disease progression	Grade 3	1		1
	Infusion site reaction	Grade 2				1
Infections and infestations	Atypical pneumonia	Grade 1	1
	Diverticulitis	Grade 2			2
	Infection	Grade 2				1
	Infection	Grade 3				1
	Pneumonia	Grade 3				1
Metabolism and nutrition disorders	Hyperglycaemia	Grade 3	1
Nervous system disorders	Headache	Grade 2			1
	Seizure	Grade 3	5		1	1
	Status epilepticus	Grade 3	1
	Status epilepticus	Grade 4	1
	Partial seizures	Grade 3	1
	Psychomotor hyperactivity	Grade 3	1
Psychiatric disorders	Anxiety disorder	Grade 3		1
	Depression	Grade 3			1
Gross total			12	1	6	5
