# Supplementary material for: L-RNA aptamer-based CXCL12 inhibition combined with radiotherapy and bevacizumab in newly-diagnosed glioblastoma: expansion of the phase I/II GLORIA trial
Source: Nat Commun. 2026 Apr 8;17:3405. doi: 10.1038/s41467-026-71362-7 (PMC13068908; doi:10.1038/s41467-026-71362-7)
Supplement: Supplementary file 5 — Supplementary Data 3 [file 41467_2026_71362_MOESM5_ESM.xlsx]

## Sheet: related TEAEs
Supplementary Data 3: Complete listing of treatment-emergent adverse events related to underlying disease and/or irradiation and/or NOX-A12 and/or BEV per dose level.
System Organ Class	RT + 200 mg/week NOX-A12		RT + 400 mg/week NOX-A12		RT + 600 mg/week NOX-A12		RT + 600 mg/week NOX-A12 + BEV
Preferred Term	# of events	# of patients	# of events	# of patients	# of events	# of patients	# of events	# of patients
Nervous system disorders	21	3	6	2	11	3	44	6
Headache	5	2	4	2	4	2	17	2
Seizure	5	2			1	1	2	2
Status epilepticus	2	1
Monoparesis	1	1			1	1
Paralysis	1	1
Paraesthesia	1	1
Partial seizures	1	1
Disturbance in attention	1	1					1	1
Dizziness	1	1
Hemiparesis	1	1			1	1	2	2
Tremor	1	1
Aphasia	1	1	2	2			1	1
Facial paralysis					1	1
Quadrantanopia					1	1
Neurological decompensation							1	1
Brain oedema					1	1
Epilepsy							1	1
Hemianopia					1	1
Syncope							1	1
Cerebral infarction							1	1
Presyncope							1	1
Migraine							16	1
Psychiatric disorders	2	2	4	1	2	2	2	2
Logorrhoea	1	1
Sleep disorder	1	1			1	1
Depression			1	1	1	1	1	1
Anxiety disorder			1	1
Behaviour disorder							1	1
Gastrointestinal disorders	2	1			4	2	2	1
Nausea	1	1			1	1	1	1
Obstipation					3	1	1	1
Paraesthesia oral	1	1
Renal and urinary disorders							1	1
Proteinuria							1	1
Blood and lymphatic system disorders			1	1	2	1
Leukocytosis			1	1	2	1
General disorders and administration site conditions	6	3	2	2	2	1	7	4
Fatigue	4	3	1	1	1	1	4	3
Pyrexia	1	1
Disease progression	1	1			1	1
Oedema peripheral							1	1
Infusion site reaction							2	2
Gait disturbance			1	1
Infections and infestations							2	1
Diverticulitis							1	1
Haemophilus infection							1	1
Investigations	1	1			4	2	1	1
Alanine aminotransferase increased	1	1			2	2	1	1
Gamma-glutamyltransferase increased					2	2
Musculoskeletal and connective tissue disorders	1	1	1	1
Myalgia			1	1
Muscular weakness	1	1
Ear and labyrinth disorders	1	1
Vertigo	1	1
Tinnitus	1	1
Metabolism and nutrition disorders	1	1					1	1
Hyperglycaemia	1	1
Decreased appetite							1	1
Neoplasms benign, malignant and unspecified (incl cysts and polyps)							1	1
Metastases to meninges							1	1
Cardiac disorders					1	1
Atrioventricular block					1	1
Respiratory, thoracic and mediastinal disorders	1	1
Dyspnoea exertional	1	1
Injury, poisoning and procedural complications	5	1	1	1
Radiation skin injury	4	1
Radiation necrosis	1	1
Scar			1	1
Skin and subcutaneous tissue disorders	3	3	2	2	2	2	8	5
Alopecia	3	3	1	1	2	2	5	5
Dermatitis			1	1			3	3
Vascular disorders							6	4
Hypertension							6	4
Total	44	3	15	3	28	4	75	6
