# Supplementary material for: L-RNA aptamer-based CXCL12 inhibition combined with radiotherapy and bevacizumab in newly-diagnosed glioblastoma: expansion of the phase I/II GLORIA trial
Source: Nat Commun. 2026 Apr 8;17:3405. doi: 10.1038/s41467-026-71362-7 (PMC13068908; doi:10.1038/s41467-026-71362-7)
Supplement: Supplementary file 6 — Supplementary Data 4 [file 41467_2026_71362_MOESM6_ESM.xlsx]

## Sheet: Blocking component BC4
Supplementary Data 4: Blocking component BC4 (Naked Oligos)
Oligo No.	Blocking component 4 (BC4) oligos
	Naked Oligo
2	GTAGTCCTAAACCAT
3	CGGCGAGGAGTA
5	CCGACTAATGGGAGA
6	ATCGTAACACATCCA
7	CTTAGAATATCTTAGCG
8	GAATATTCATCTGCG
11	ACGAGTGTATAACCC
14	CGAGAGACTGAATCT
15	TAGTGCCTATTACAG
20	GAGACCATCCTACAT
21	GTGAAACGGCACG
23	GTGTCTGAGGAAACC
24	ACAATGAGCCCTTAT
25	TAAAAGGGCGTGC
26	TTGGTTAGACAAGTG
28	TACGTTAGTGGACCA
29	CTTCAAATGCCCTAT
30	TGATTCGCTCATGTG
32	CATCAGGATTTGGTA
33	CGCTCCTCATGATAA
36	TAGCATTGTGTAGGT
38	CTTATAAGTAGACGC
41	AGATTACTACTCATACA
42	GCTCTCTGACTTAGA
43	ATCACGGATAATGTC
44	AGTACTAATAGTAGTGA
45	TGGCATTCTGGC
46	CTCAGGTTCGAGTC
48	CACTTTGCCGTGC
49	GATACGAGGCGTTAT
51	ATTTTCCCGCACG
52	ATGCAATCACCTGGT
53	GAAGTTTACGGGATA
55	GTGCGAGTTGACCT
56	AACGACCATGTGACC
57	AAATACGAAATCCGC
58	CTGAAAGTACTGACG
59	GAAGTCCATAATAAGC
60	CGACAGCAGTTTTGT
61	TATTCGGGAATAAGA
62	CAACCTGTTCCCCTA
63	ACTCTCTTAAGCTAATT
65	ACTCTGTAAAATATTTATC
66	AACCAAAGCACGTA
67	GCCTTCGTCGTC
68	GGTTCCACAAGAAG
69	AACTGCCGGG
70	CGGTCAGTTTGGTT
71	GCTGGGGGTGA
72	ATCCGTCGCGTT
74	TCGTCGAAGCAAAT
75	TAAACACCCAAGCG
76	TGACGACCGACAG
77	AACAATATTTGTTGAAAT
79	ACCACTTCCGGC
80	TGGTGCCCCG
81	TCGGTAGTTCCTTG

## Sheet: Antibodies
Suppmentary Data 4: List of Antibodies used for mIF stainings
Marker	Dilution	Supplier	Clone	Company	Cat. Number	RRID
Ki-67	0.01 mg/mL	BD Pharmingen™ Purified Mouse Anti-Ki-67	B56	BD Biosciences	556003	AB_396287
SDF1/CXCL12	0.01 mg/mL	CXCL12 Monoclonal Antibody (79018)	79018	Thermo Fisher	MA5-23759	AB_2608711
α-SMA	0.01 mg/mL	Alpha-Smooth Muscle Actin Monoclonal Antibody (1A4), eBioscience™	1A4	Thermo Fisher	14-9760-82	AB_2572996
CD31	0.01 mg/mL	Anti-CD31 antibody [EP3095] - BSA and Azide free	EP3095	abcam	ab226157
GFAP	0.01 mg/mL	GFAP Monoclonal Antibody (2.2B10)	2.2B10	Thermo Fisher	13-0300	AB_2532994
CD68	0.005 mg/mL	Purified anti-CD68 Antibody	KP-1	BioLegend	916104	AB_2616797
CA9	0.01 mg/mL	Carbonic Anhydrase IX/CA9 Antibody - BSA Free	Polyclonal	NovusBio	NB100-417

## Sheet: Oligos
Suppmentary Data 4: List of oligo sequences used for mIF staining
Marker	Oligo No.	Antibody oligo sequence (5'-3')	Fluorescent oligonucleotide sequences (5'-3')
			ATTO550 (TRITC, Cy3)	DY647 (Cy5)	DY747 (Cy7)
SDF1/CXCL12	79	/mal/GCCGGAAGTGGT	/5ATTO550N/ACCACTTCCGGC
Ki-67	6	/mal/TGGATGTGTTACGAT	/5ATTO550N/ATCGTAACACATCCA
CD68	70	/mal/AACCAAACTGACCG		/5DY647P1/CGGTCAGTTTGGTT
α-SMA	44	/mal/TCACTACTATTAGTACT		/5DY647P1/AGTACTAATAGTAGTGA
CD31	68	/mal/CTTCTTGTGGAACC			/5DY747P1/GGTTCCACAAGAAG
GFAP	15	/mal/GGTTTCCTCAGACAC			/5DY747P1/GTGTCTGAGGAAACC
CA9	77	/mal/ATTTCAACAAATATTGTT			/5DY747P1/AACAATATTTGTTGAAAT

## Sheet: CycleRun
Supplementary Data 4: Multi-cycle reactions protocol and list of oligonucleotid sequences used for mIF.
	40% led
Cycle	Channel 1	Exposure Time (ms)
1-15	DAPI	20
	65% led
Cycle	Cy3	Oligo	Clone	Company	Ab dilution	Exposure Time (ms)
1	blank	blank	blank		blank	blank
2	SDF1/CXCL12	79	79018	ThermoFisher	1:50	400
3	Ki-67	6	B56	BD Biosciences	1:50	400
4	Empty	Empty	Empty		Empty	400
5	Blank	Blank	Blank		Blank	400
	50% led
Cycle	Cy5	Oligo	Clone	Company	Ab dilution	Exposure Time (ms)
1	blank	blank	blank		blank	blank
2	CD68	70	KP-1	Biolegend	1:100	500
3	α-SMA	44	1A4	ThermoFisher	1:50	500
4	Empty	Empty	Empty		Empty	500
5	Blank	Blank	Blank		Blank	Blank
	40% led
Cycle	Cy7	Oligo	Clone	Company	Ab dilution	Exposure Time (ms)
1	blank	blank	blank		blank	blank
2	CD31	68	EP3095	Abcam	1:50	650
3	GFAP	15	2.2B10	Thermo Fisher Scientific	1:50	650
4	CA9	77	Polyclonal	NovusBio	1:50	650
5	Blank	Blank	Blank		Blank	650
