# Supplementary material for: L-RNA aptamer-based CXCL12 inhibition combined with radiotherapy and bevacizumab in newly-diagnosed glioblastoma: expansion of the phase I/II GLORIA trial
Source: Nat Commun. 2026 Apr 8;17:3405. doi: 10.1038/s41467-026-71362-7 (PMC13068908; doi:10.1038/s41467-026-71362-7)
Supplement: Supplementary file 9 — Source data [file 41467_2026_71362_MOESM9_ESM.xlsx]

## Sheet: Fig. 1b
Winter Hypoxia Score	CXCL12	VEGFA	CA9
-10	907.834	6764.19	441.507
46	1443.03	9149.82	3282.76
10	589.34	3637.36	502.746
-16	85.2381	3114.76	49.381
22	408.537	16381.7	1183.11
0	173.966	26730.9	162.053
0	262.159	46768.3	978.788
-32	346.945	528.246	2.0602
-6	2449.2	1369.78	143.61
-4	1256.94	2041.62	72.9795
12	369.039	12958.5	148.625
-2	1718.17	4079.06	96.961
-4	288.58	4193.35	100.96
6	328.966	10979.2	250.688
2	483.945	3339.45	650.298
-26	5054.3	7604.58	583.844
20	194.655	21744.8	937.236
8	779.55	551.22	34.3725
12	410.495	2615.5	325.65
12	242.838	12650.8	470.627
30	645.624	15696.2	1166.36
30	828.721	24632.7	1557.6
24	242.982	48351.9	1332.16
24	1322.97	3650.8	294.031
-10	132.153	13219.8	281.871
-10	580.043	7784.95	371.174
16	145.49	13212.2	248.586
-34	529.825	845.614	2.8822
8	340.83	2222.03	107.987
32	681.154	5680	595.697
22	1245.16	12497.6	657.632
-2	357.23	26692.4	292.663
-30	1529.39	2649.39	138.662
20	311.876	18667	503.818
0	472.708	4580.29	99.8198
-2	548.735	7394.42	89.056
24	153.585	14742.9	244.629
-6	192.399	3694.16	148.842
-6	134.244	811.149	7.8441
6	1795.66	10780	199.569
6	431.389	24322	136.423
-10	571.16	2315.15	68.9898
-32	743.522	4008.29	68.838
-30	1151.7	1033.75	4.5686
4	483.838	9098.99	535.096
8	331.06	30206.2	882.151
-12	236.62	3000.56	9.3803
24	502.015	20970.9	151.491
4	210.974	3940.06	7.3912
-10	76.813	7850.53	69.6198
-8	362.245	8992.35	118.869
-12	765.912	4349.38	421.392
-14	2141.36	1305.01	23.7074
-8	418.701	10039.1	697.107
6	790.282	14426.5	534.083
8	1003.32	2567.63	435.761
-4	572.744	1690.15	138.959
12	650.768	5314.79	553.683
6	1244.59	2135.47	174.567
10	72.9698	3981.95	104.284
0	286.244	1803.37	15.6221
24	385.704	4773.64	1546.19
-26	156.488	3946.56	672.347
22	205.96	36700	446.898
10	346.085	7618.68	398.291
2	1190.98	15188.2	1919.75
-36	217.939	786.63	3.9309
14	111.022	13859.1	1685.42
16	170.561	1773.49	10.5391
16	257.659	29545.2	1077.11
20	324.669	10695.4	1892.98
2	369.012	12844.5	316.263
20	476.673	10963.5	1422.31
14	69.3493	4078.77	200.197
30	96.401	19349	646.06
-28	90.6454	1419.14	7.5635
-2	266.581	400.515	3.2196
24	233.533	14738.2	793.828
30	585.523	14943	973.292
16	236.575	5238.75	204.274
4	99.8105	24370.2	2831.96
-26	81.9113	1444.37	11.3857
14	462.651	2807.65	161.661
0	222.122	4511.24	998.624
0	56.4409	40324.7	2754.02
8	141.035	4765.94	391.403
-4	167.224	6831.1	221.572
20	614.262	5844.25	183.111
16	123.915	3825.46	156.533
12	170.526	11917.9	438.105
-36	277.152	974.763	5.3763
-22	689.398	612.034	10.9054
-6	729.595	9753.27	150.156
10	309.759	35938.1	214.373
8	440.568	1223.08	63.863
6	37.3754	17557.7	162.832
2	172.161	8053.11	207.665
6	87.8804	10629.8	531.231
24	120.871	33434.1	1507.86
-30	671.384	684.703	3.9251
28	128.756	15506.4	620.791
-44	88.4915	542.87	4.5346
-26	715.26	1246.98	3.6707
20	154.423	21611.5	1315.32
-4	1131.18	3383.5	6.772
-10	397.541	18407.8	198.217
20	603.798	10408.2	658.323
-18	321.267	5755.66	705.566
12	216.475	20105	164.181
-8	772.917	11301	570.427
14	383.743	3444.6	101.877
4	761.432	5182.79	1958.84
-38	715.789	1169.53	5.8227
-16	93.7709	5997.32	17.7964
-12	253.819	2667.45	57.027
-4	545.21	3691.6	340.032
12	366.12	3893.38	593.277
16	86.1357	11032.4	106.108
38	183.261	13354.7	2422.74
6	28.0899	1539.33	25.8202
6	1239.89	8905.28	180.319
-28	136.802	785.147	1.9543
-20	2079.31	7258.31	174.705
-14	167.236	9631.38	86.812
36	61.1222	15367.2	5858.21
-8	598.158	4963.15	32.205
22	959.57	6560.05	795.399
10	307.305	5106.7	188.152
-6	165.258	2682.95	54.53
-26	404.482	2901.04	11.3406
-6	289.272	1006.71	0.9579
12	69.4568	11508.5	185.414
12	1551.77	3726.16	100.259
-12	652.363	2736.56	141.559
20	453.978	20676.6	2540.88
-10	2861.93	552.28	12.9725
-22	336.192	209.262	2.0412
-26	58.2762	1323.21	7.1596
-4	819.165	5735.22	141.656
12	645.543	14788.3	671.483
24	546.436	26366.7	437.037
12	897.742	8770.28	1264.15
-8	549.876	632.219	16.3913
14	530.066	9866.82	320.403
6	717.374	11273.2	142.178
20	702.098	3903.5	496.503
18	92.5088	7248.87	364.595
34	359.762	26067.7	2513.79
12	276.412	9767.17	150.538
26	1003.95	19181.2	1782.97
2	642.364	7339.98	615.741
14	478.44	8989.18	712.796
28	818.688	21789.1	914.423
0	184.087	4049.43	312.566
6	956.626	6135.74	130.096
34	262.489	7879.49	489.79
0	531.547	9840.31	289.738
18	204.706	12755.3	286.438
24	53.7313	20131.3	341.577

## Sheet: Fig. 1c
	LE	LE	LE	LE	LE	LE	LE	LE	LE	LE	LE	LE	LE	LE	LE	LE	LE	LE	LE	InfilTumor	InfilTumor	InfilTumor	InfilTumor	InfilTumor	InfilTumor	InfilTumor	InfilTumor	InfilTumor	InfilTumor	InfilTumor	InfilTumor	InfilTumor	InfilTumor	InfilTumor	InfilTumor	InfilTumor	InfilTumor	InfilTumor	InfilTumor	InfilTumor	InfilTumor	InfilTumor	InfilTumor	CellTumor	CellTumor	CellTumor	CellTumor	CellTumor	CellTumor
CXCL12	1.0727	0.4062	0.0426	1.2744	1.3366	0.7871	0.4399	1.032	0.8192	1.0815	0.4922	1.0515	0.2735	-0.0628	0.9211	1.333	0.9389	0.585	-0.0448	-0.2401	0.0484	-0.2982	0.1098	0.5813	0.7447	0.3029	1.1374	0.0306	0.3723	0.388	0.4061	0.1949	0.5112	0.0788	0.0758	-0.1951	0.1513	0.7227	0.1508	0.3552	-0.7489	-0.6439	-0.1867	-1.1924	-0.5239	0	-0.7987	-0.7735	0
VEGFA	-1.0707	-1.2731	-0.859	-0.739	-0.5446	-0.9767	-0.9561	-0.9699	-1.3113	-0.7843	-0.9616	-1.1278	-0.0401	-0.4189	-0.9923	-0.9083	-0.8	-1.057	-1.1008	-0.7937	-0.798	-0.1466	-0.5956	-0.1649	-0.7061	-0.8746	-0.41	-0.7464	-0.7823	-0.9401	-0.7619	-0.6494	-1.1137	0.5625	-0.6329	-0.7629	-0.1614	-0.7231	-0.8267	-0.7717	-0.707	-0.8469	-0.7791	0.0453	0.73	0.3624	0.5059	1.2904	0.2356
CA9	-0.8903	-0.7475	-0.877	-0.8949	0	0	0	-0.7164	0	-0.7406	-0.9025	0	-0.6292	-0.0374	-0.7881	0	-0.8561	0	-0.895	0	0	-0.4599	-0.8195	-0.7339	0	-0.7897	0	-0.6216	-0.7953	0	-0.8076	-0.7524	-0.4159	-0.8926	0	0	0.0346	0	0	-0.9166	-0.7405	-0.6541	-0.5196	-0.3678	0.6024	0.3691	-0.5276	-0.6975	-0.8858
[truncated: 221 more columns]

## Sheet: Fig. 1e
Endothelial cells		Pericytes		TAM/Microglia		Glioma cells				CXCL12+ cells per cell type
CA9+CXCL12+	CA9-CXCL12+	CA9+CXCL12+	CA9-CXCL12+	CA9+CXCL12+	CA9-CXCL12+	CA9+CXCL12+	CA9-CXCL12+			Endothelial	Pericytes	TAM	Glioma
21.9033	78.0967	48.3918	51.6082	15.6787	84.3213	24.3163	75.6837			76.29	34.51	28.51	13.53
3.63106	96.3689	4.96738	95.0326	13.1111	86.8889	47.6603	52.3397			75.46	47.51	58.5	23.08
31.9018	68.0982	7.29578	92.7042	35.0105	64.9895	56.7861	43.2139			81.5	48.11	4.77	67.27
30.5911	69.4089	7.46799	92.532	31.0241	68.9759	80.3435	19.6565			12.52	28.12	36.52	5.24
13.0284	86.9716	36.4673	63.5327	16.1147	83.8853	15.0153	84.9847			28.86	25.42	29.29	9.79
p < 0.0001		p = 0.002		p < 0.0001		p = 0.55

## Sheet: Fig. 1f
	CA9+CXCL12+	CA9+CXCL12-	CA9-CXCL12+	CA9-CXCL12-
Endothelial cells	2.74	1.44	72.72	23.1
Pericytes	2.36	2.57	45.15	49.93
TAM/Microglia	7.67	3.3	50.83	38.2
Glioma cells	11	15.64	12.08	61.28

## Sheet: Fig. 5b
DL 1			DL 2			DL 3				Expansion arm A
C1-001	C1-002	C1-003	C2-001	C2-002	C2-003	C3-001	C3-002	C3-003	C3-004	A-001	A-002	A-003	A-004	A-005	A-006
-65.5	-2.32167	-61.6925	-30.9419	276.625	-28.2776	-21.6611	-53.7519	-34.6748	-57.6786	-100	-61.8	-99.9	-68.9	-99.9	-53.8

## Sheet: Fig. 5c
DL 1			DL 2			DL 3				Expansion arm A
C1-001	C1-002	C1-003	C2-001	C2-002	C2-003	C3-001	C3-002	C3-003	C3-004	A-001	A-002	A-003	A-004	A-005	A-006
-55.5	-32.1	-3.3	-9	-38.1	2.4	-40.2	-27.8	24	-11.5	-100	-50	-100	-54.6	-100	-62.9

## Sheet: Fig. 5d
Days under treatment	TL sum	NTL sum	Volume	ADC	rCBV	FTB high	Edema
0	0	0	0	0	0	0	0
64	-50.2	-51.8	-89.7	24.2	-28.6	-100	-100
127	-76.7	-100	-95.6	59.1	-69.4	-100	-100
190	-82.5	-100	-99.6	59.1	-69.4	-100	-54.8
246	-85.7	-100	-99.3	59.1	-75.5	-100	79.8
302	-89.9	-100	-100	100	-100	-100	151.8
358	-100	-100	-100	100	-100	-100
414	-100	-100	-100	100	-100	-100
470	-100	-100	-100	100	-100	-100
527	-79.6	-100	-97.3	-8.3	181.6	1758
577			-90.9	-15.9	295.9
617			-75	-13.6	308.2
673			-58.5	-4.5	67.3
736

## Sheet: Fig. 6a
	PFS	RT + NOX-A12	RT + NOX-A12 + BEV	SOC (external)	Histology-matched SOC
C1-001	8.52459	1
C1-002	3.01639	1
C1-003	6	1
C2-001	3.93443	0
C2-002	1.90164	1
C2-003	3.93443	1
C3-001	6	1
C3-002	2.32787	1
C3-003	5.70492	1
C3-004	6	1
A-001	17.0492		1
A-002	9.67213		1
A-003	9.01639		1
A-004	7.83607		1
A-005	9.08197		1
A-006	3.93443		1
1	5			0
2	5			0
3	5			0
4	3			0
5	0			0
6	2			0
7	11			1
8	11			1
9	11			1
10	10			1
11	9			1
12	9			1
13	9			1
14	9			1
15	8			1
16	7			1
17	7			1
18	7			1
19	6			1
20	6			1
21	6			1
22	5			1
23	4			1
24	3			1
25	3			1
26	2			1
27	2			1
28	1			1
29	1			1
30	12			1
31	9			1
32	6			1
33	5			1
34	3			1
35	3			1
36	8			1
37	5			1
38	3			1
39	3			1
1	1.2				1
2	6.1				1
3	2.2				1
4	7.1				1
5	8.4				1
6	6.7				1
7	2.3				1
8	7.5				1
9	0.6				1
10	6.6				1
11	8				1
12	2.6				1
13	4.5				1
14	6				1
15	2.3				1
16	3.7				1
17	3.9				1
18	3.1				1
19	5.3				1
20	2.7				1
21	4.1				1
22	3.9				1

## Sheet: Fig. 6b
	OS	RT + NOX-A12	RT + NOX-A12 + BEV	SOC (external)	Histology-matched SOC
C1-001	17.9	1
C1-002	4.9	1
C1-003	18.4	1
C2-001	9.4	1
C2-002	14.4	1
C2-003	14	1
C3-001	11.5	1
C3-002	4.7	1
C3-003	15.8	1
C3-004	11.1	1
A-001	26.8		1
A-002	21.6		1
A-003	18.1		1
A-004	16.4		1
A-005	28.1		1
A-006	4.1		1
1	7			1
2	6			0
3	7			0
4	3			0
5	9			1
6	4			1
7	12			0
8	11			0
9	16			1
10	13			0
11	11			1
12	13			0
13	13			1
14	12			1
15	8			0
16	17			0
17	9			0
18	11			0
19	14			0
20	9			1
21	12			0
22	8			0
23	5			1
24	4			1
25	4			1
26	8			1
27	7			1
28	4			1
29	12			1
30	25			1
31	11			1
32	9			0
33	19			1
34	3			0
35	11			1
36	8			0
37	6			1
38	3			0
39	6			1
40	8			1
41	7			0
42	3			0
43	3			0
44	8			0
45	8			0
46	6			0
47	3			0
48	11			1
49	4			1
50	3			0
51	3			1
52	4			0
53	5			1
54	8			1
55	3			0
56	8			1
57	8			1
58	3			0
59	5			1
60	4			1
61	3			0
62	4			0
63	4			1
64	4			1
1	7				1
2	9.4				1
3	6				1
4	8				1
5	17.9				1
6	15.4				1
7	6.2				1
8	14.9				1
9	9.5				1
10	10.8				1
11	9.3				1
12	11.9				1
13	10				1
14	20.7				1
15	13.9				1
16	6.1				1
17	8.3				1
18	3.1				1
19	6.5				1
20	4.5				1
21	12.4				1
22	11.3				1

## Sheet: Suppl. Fig. 1a
	CXCL12																																											VEGFA
Infiltration zone	1.0727	0.4062	0.0426	1.2744	1.3366	0.7871	0.4399	1.032	0.8192	1.0815	0.4922	1.0515	0.2735	-0.0628	0.9211	1.333	0.9389	0.585	-0.0448	-0.2401	0.0484	-0.2982	0.1098	0.5813	0.7447	0.3029	1.1374	0.0306	0.3723	0.388	0.4061	0.1949	0.5112	0.0788	0.0758	-0.1951	0.1513	0.7227	0.1508	0.3552	-0.7489	-0.6439	-0.1867	-1.0707	-1.2731	-0.859	-0.739	-0.5446	-0.9767
Cellular tumor	-1.1924	-0.5239	0	-0.7987	-0.7735	0	-1.017	-0.9047	-0.9933	-0.9114	-1.2612	-0.6832	-0.6785	-0.2013	0.1554	0.0046	-0.0753	-0.4838	-1.2979	-1.2372	-0.3467	-0.0415	-0.817	-0.9424	-0.4251	-0.2421	-0.7813	-0.7226	-1.2999	-0.0318	-0.1105	0.5784	-0.5851	0.6509	-0.4948	0.0154	1.1379	-0.1763	-0.2377	-0.1887	-0.3332	-1.2534	-0.0784	0.738	-0.9531	0.7509	-0.9888	1.3871	0.06
Necrosis	-1.3247	0.0016	-1.3512	0.2517	0.2963	-1.1939	-0.2877	-0.3317	-0.8475	-0.8074	0.0376	0.6939	-0.8386	-1.2048	1.3029	0.767	1.114	0.3138	0.3352	0	-0.8741	-0.529	0.8059	-0.5017	0.5475	0.5105	-1.3258	0	0	0	-0.5172	-1.3576	-1.1735	0	-1.3225	0	0	-0.9336	-0.018	-1.236	0.5386	-0.935	0	-1.351	0	-1.3208	-0.9885	-1.0563	0
Hypervascularization	-0.2996	-0.0967	-0.0529	2.0255	1.2679	0.4517	0.8206	2.0701	1.9792	1.9202	1.9517	1.097	0.6354	1.4856	1.1391	1.6681	-0.0954	2.312	0.0016	2.4641	0.778	1.3867	1.0186	-0.074	1.682	3.1931	0.8325	2.2719	0.8201	1.6007	0.3101	0.5671	1.7452	1.1378	1.2491	0.777	0.6485	-0.2321	1.3004	0.9517	3.2193	1.3701	2.659	1.6605	1.0567	1.2017	1.8689	1.3456	2.3446
Infiltration zone
	VEGFA	CA9	CA9
	vs,	vs,	vs,
	CXCL12	CXCL12	VEGFA
p	<0,001	<0,001	<0,001
Cellular tumor
	VEGFA	CA9	CA9
	vs,	vs,	vs,
	CXCL12	CXCL12	VEGFA
p	0.06	0.03	0.98
Necrosis
	VEGFA	CA9	CA9
	vs,	vs,	vs,
	CXCL12	CXCL12	VEGFA
p	<0,0001	<0,0001	0.27
Hypervascularization
	VEGFA	CA9	CA9
	vs,	vs,	vs,
	CXCL12	CXCL12	VEGFA
p	<0,0001	<0,0001	<0,0001
[truncated: 284 more columns]

[truncated: 15 more sheets: Suppl. Fig. 1b, Suppl. Fig. 1c, Suppl. Fig. 4, Suppl. Fig. 6a, Suppl. Fig. 6b, Suppl. Fig. 8a, Suppl. Fig. 8b, Suppl. Fig. 10a, Suppl. Fig. 10b, GLORIA patient data, MR Imaging, Plasma levels, NANO scores, Internal SOC cohort, External SOC cohort]
